# Supplementary material for: IS26-Mediated Transfer of blaNDM–1 as the Main Route of Resistance Transmission During a Polyclonal, Multispecies Outbreak in a German Hospital
Source: Front Microbiol. 2019 Dec 17;10:2817. doi: 10.3389/fmicb.2019.02817 (PMC6929489; doi:10.3389/fmicb.2019.02817)
Supplement: Supplementary file 5 [file Table_1.xlsx]

## Sheet: ST1
Table S1 | Details on the isolate collection.
Metadata													Typing									Antibiotic susceptibility testingd
Isolate no.	Patient	Date of isolation	Admission to hospital	Discharge from hospital	Ward	Source/material	Colonization/infection	NGS_DATA (Illumina)	PacBio	MinIon	Species	PFGE type	Clonal lineagea	KPC-2	NDM-1	β-lactamasesb	replicon contentc	Plasmid sizes (S1 nuclease PFGE) [kb]	blaNDM-1 plasmide	Transposon typef	Conjugation assayg	AMP	CTX	CAZ	FOX	GEN	AMK	NAL	CMP	CIP	MPM	SXT	CST	FOS5	TGC5	ATM5	CEF5	IPM5	TZP5
20-16	A	2015-08-15	2015-06-03	2015-09-09	V	rectal	colonization	yes	in preparation		C. freundii	C1	ST104		y	NDM-1, CTX-M-15, TEM-1B, OXA-1, OXA-9	IncA/C2, IncR	170	n.h.	3	negative	>16	>16	>32	>32	>8	>32	>32	>32	>64	>8	>128	0.25	≤ 16	≤ 0,5	>32	>32	>8	>64
134-16	M	2016-02-22	2016-02-10	2016-03-30	I	rectal	colonization	yes	in preparation		C. freundii	C1a	ST104		y	NDM-1, CTX-M-15, TEM-1B, OXA-1, OXA-9	IncA/C2, IncR, IncFIA(HI1)	80, 90, 120	NDM-1 on 80kb (IncA/C2, IncR)	3	negative	>16	>16	>32	>32	>8	>32	>32	>32	>64	>8	>128	0.25	≤ 16	≤ 0,5	>32	32	8	>64
132-16	K	2016-02-15	2016-01-15	2016-02-15	I	rectal	colonization	yes	in preparation		C. freundii	C2	ST105		y	NDM-1, TEM-1B, OXA-1, OXA-9, CMY-108	IncN, IncR, IncFIA(HI1)	30, 35, 50 (IncN), 130	n.h.	8	negative	>16	>16	>32	>32	>8	32	>32	>32	2	>8	>128	0.125	≤ 16	≤ 0,5	16	32	>8	>64
460-16	P	2016-04-29	2016-04-07	2016-05-10	II(I)4	rectal	colonization	yes			E. cloacae	Ecl1	ST231		y	NDM-1, CTX-M-15, TEM-1B, OXA-1, OXA-9	IncA/C2, IncR, IncFIA(HI1)	no plasmids	n.h., no plasmids	3	negative	>16	>16	>32	>32	>8	32	>32	>32	>64	>8	>128	0.25	128	1	≤ 1	>32	8 (I)	>64
629-16	Q	2016-08-04	2016-08-04	2016-08-07	V(I/VIII)4	rectal	colonization	yes	in preparation		E. cloacae	Ecl1a	ST231		y	NDM-1, CTX-M-15, TEM-1B, OXA-1, OXA-9, ACT-7	IncA/C2, IncR, IncFIA(HI1), IncL/M	55, 85, 180	NDM-1 on 85kb (IncA/C2, IncR)	3	negative	>16	>16	>32	>32	>8	>32	>32	>32	>64	>8	>128	0.25	128	>4	>32	>32	8 (I)	>64
212-17	V	2017-01-19	2017-01-19	2017-01-22	I	respiratory	infection	yes			E. coli	E4	ST131	y		KPC-2, TEM-1C	IncN3, IncFII, IncFII(K), IncFIB(pQil), IncFIB(AP001918)	35, 95, 135	n.t.	n.t.	n.t.	>16	16	8	8	1	4	8	8	≤ 0,063	>8	≤ 4	0.25	≤ 16	≤ 0,5	>32	2	>8	>64
128-16	H	2016-01-11	2016-01-07	2016-01-18	I	rectal	colonization	yes			E. coli	E3	ST405		y	NDM-1, TEM-1B, CTX-M-15, OXA-1,TEM-116	IncA/C2, IncQ1, IncY, IncFII(p14), IncFIA, IncFIB(AP001918)	80, 90, 120	NDM-1 on 80kb (IncA/C2)	3	negative	>16	>16	>32	>32	>8	8	>32	32	>64	>8	>128	0.25	≤ 16	≤ 0,5	>32	>32	>8	>64
130-16	J	2016-02-11	2016-02-04	2016-02-12	I	rectal	colonization	yes			E. coli	E3	ST405		y	NDM-1, TEM-1B, CTX-M-15, OXA-1	IncA/C2, IncQ1, IncY, IncFII(p14), IncFIA, IncFIB(AP001918)	80, 90, 120, 200	NDM-1 on 80kb (IncA/C2)	3	negative	>16	>16	>32	>32	>8	8	>32	32	>64	>8	>128	0.25	≤ 16	≤ 0,5	>32	>32	>8	>64
23-16	D	2015-12-12	2015-11-23	2015-12-16	I	blood culture	infection	yes			E. coli	E1	ST6332		y	NDM-1	IncN	40	NDM-1 on 40kb (IncN)	6	negative	>16	>16	>32	>32	≤ 0,5	4	>32	16	>64	>8	>128	0.25	≤ 16	≤ 0,5	≤ 1	16	>8	>64
29-16	es*	2015-12-28	-	-	I	rinse water	-	yes			E. coli	E1a	ST6332		y	NDM-1, TEM-1B, OXA-1	IncN, IncX1, IncFII, IncFIA, IncFIB(AP001918)	40, 110	NDM-1 on 40 kb (IncN)	6	negative	>16	>16	>32	>32	4 (I)	>32	>32	16	>64	>8	>128	0.25	≤ 16	≤ 0,5	≤ 1	16	>8	>64
135-16	N	2016-03-15	2016-03-14	2016-03-25	I	rectal	colonization	yes	in preparation		E. coli	E1b	ST6332		y	NDM-1, TEM-1B, CTX-M-15, OXA-1	IncN, IncX1, IncFII, IncFIA, IncFIB(AP001918)	45, 100	NDM-1 on 45 kb (IncN)	7	negative	>16	16	32	>32	>8	16 (I)	>32	>32	>64	>8	>128	n.t.	n.t.	n.t.	n.t.	n.t.	n.t.	n.t.
23-17	T	2016-11-18	2016-09-25	2016-09-29	I	rectal	colonization	yes			E. coli	E1c	ST6332		y	NDM-1, TEM-1B, CTX-M-15, OXA-1	IncN, IncI1, IncFII, IncFIA, IncFIB(AP001918)	40, 80, 100	n.t.	7	TEM-1, CTX-M-15 (80kb)	>16	>16	>32	>32	>8	8	>32	16	>64	>8	>128	n.t.	n.t.	n.t.	n.t.	n.t.	n.t.	n.t.
25-17	X	2016-11-22	2016-11-22	2016-12-13	I	rectal	colonization	yes			E. coli	E1d	ST6332		y	NDM-1, TEM-1B	IncN, IncX1, IncL/M, IncFII, IncFIA, IncFIB(AP001918)	40, 55, 90	n.t.	7	negative	>16	>16	>32	>32	>8	≤ 2	>32	16	>64	>8	>128	0.25	≤ 16	≤ 0,5	≤ 1	16	>8	>64
27-17	Z	2016-12-09	2016-12-09	2016-12-16	VII(VI/VIII)4	wound	colonization	yes			E. coli	E1e	ST6332		y	NDM-1, TEM-1B, CTX-M-15, OXA-1	IncN, IncX1, IncFII, IncFIA, IncFIB(AP001918)	40, 100	n.t.	7	negative	>16	>16	>32	>32	>8	16	>32	16	>64	>8	>128	0.25	≤ 16	≤ 0,5	>32	>32	>8	>64
690-17-13	AA	2017-06-20	2017-06-20	2017-07-04	I	rectal	infection	yes			E. coli	E5	ST6332		y	NDM-1, TEM-1B, OXA-2, CMY-4	IncA/C2, IncY, IncQ1	105, 300	n.t.	3	negative	>16	>16	>32	16	>8	4	>32	8	>64	>8	>128	0.25	≤ 16	≤ 0,5	16	8	>8	>64
24-16	E	2015-12-22	2015-10-31	2015-12-30	I	rectal	colonization	yes	yes	yes	E. coli	E2	ST744		y	NDM-1, CTX-M-15, TEM-1B, OXA-9, OXA-1	IncI1, IncFIA(HI1), IncA/C2, IncQ1, IncX1, IncR, IncX4	40, 50, 80, 140, 290, 440	NDM-1 on 140kb (IncA/C2, IncR)	5	negative	>16	>16	>32	>32	>8	>32	>32	>32	>64	>8	>128	0.25	≤ 16	≤ 0,5	>32	>32	>8	>64
25-16	F	2015-12-17	2015-12-09	2016-01-08	I	rectal	colonization	yes			E. coli	E2a	ST744		y	NDM-1, CTX-M-15, TEM-1B, OXA-9, OXA-1	IncI1, IncFIA(HI1), IncA/C2, IncQ1, IncX1, IncR, IncFII(pRSB107)	50, 80, 220, 440	n.t.	5	negative	>16	>16	>32	>32	>8	>32	>32	>32	>64	>8	>128	0.25	≤ 16	≤ 0,5	>32	>32	>8	>64
26-16	es1	2015-12-28	-	-	I	rinse water	-	yes			E. coli	E2	ST744		y	NDM-1, CTX-M-15, TEM-1B, OXA-9, OXA-1	IncI1, IncFIA(HI1), IncA/C2, IncQ1, IncX1, IncR	50, 80, 140, 290, 440	n.t.	5	negative	>16	>16	>32	>32	>8	>32	>32	>32	>64	>8	>128	n.t.	n.t.	n.t.	n.t.	n.t.	n.t.	n.t.
129-16	I	2016-01-12	2016-01-04	2016-01-20	II	rectal	colonization	yes			E. coli	E2	ST744		y	NDM-1, CTX-M-15, TEM-1B, OXA-9, OXA-1	IncI1, IncFIA(HI1), IncA/C2, IncQ1, IncX1, IncR	40, 80, 140, 290	n.t.	5	NDM-1, TEM-1, CTX-M-15	>16	>16	>32	>32	>8	32	>32	>32	>64	>8	>128	n.t.	n.t.	n.t.	n.t.	n.t.	n.t.	n.t.
131-16	J	2016-02-11	2016-02-04	2016-02-12	I	rectal	colonization	yes			E. coli	E2	ST744		y	NDM-1, CTX-M-15, TEM-1B, OXA-9, OXA-1	IncI1, IncFIA(HI1), IncA/C2, IncQ1, IncX1, IncR	40, 80, 140, 290	n.t.	5	NDM-1, TEM-1, CTX-M-15	>16	>16	>32	>32	2	32	>32	>32	>64	>8	>128	n.t.	n.t.	n.t.	n.t.	n.t.	n.t.	n.t.
133-16	L	2016-02-22	2016-02-16	2016-03-09	I	rectal	infection	yes			E. coli	E2	ST744		y	NDM-1, CTX-M-15, TEM-1B, OXA-9, OXA-1	IncI1, IncFIA(HI1), IncA/C2, IncQ1, IncX1, IncR	40, 80, 140, 290	n.t.	5	NDM-1, TEM-1, CTX-M-15	>16	>16	>32	>32	4 (I)	32	>32	>32	>64	>8	>128	n.t.	n.t.	n.t.	n.t.	n.t.	n.t.	n.t.
459-16	O	2016-04-07	2016-03-29	2016-04-19	I	rectal	colonization	yes			E. coli	E2	ST744		y	NDM-1, CTX-M-15, TEM-1B, OXA-9, OXA-1	IncI1, IncFIA(HI1), IncA/C2, IncQ1, IncX1, IncR	40, 80, 140, 290	n.t.	5	NDM-1, TEM-1, CTX-M-15	>16	>16	>32	>32	8	32	>32	>32	>64	>8	>128	n.t.	n.t.	n.t.	n.t.	n.t.	n.t.	n.t.
687-17	AB	2017-03-13	2017-03-08	2017-03-14	I	rectal	colonization	yes			E. coli	E2a	ST744		y	NDM-1, CTX-M-15, TEM-1B, OXA-9, OXA-1	IncI1, IncFIA(HI1), IncA/C2, IncQ1, IncX1, IncR	n.t.	n.t.	5	negative	>16	>16	>32	>32	>8	>32	>32	>32	>64	>8	>128	0.25	≤ 16	≤ 0,5	>32	>32	>8	>64
688-17-2	AC	2017-03-13	2017-03-09	2017-03-16	I	rectal	colonization	yes			E. coli	E2a	ST744		y	NDM-1, CTX-M-15, TEM-1B, OXA-9, OXA-1	IncI1, IncFIA(HI1), IncA/C2, IncQ1, IncX1, IncR	n.t.	n.t.	5	negative	>16	>16	>32	>32	>8	32	>32	>32	>64	>8	>128	n.t.	n.t.	n.t.	n.t.	n.t.	n.t.	n.t.
22-16	AM2	2015-11-26	2015-11-23	2016-01-05	III	catheter	infection	yes			K. pneumoniae	K1	ST15		y	NDM-1, SHV-28, TEM-1B, CTX-M-15, OXA-9	IncFII(K), IncFIB(pQil), IncR	40, 120	NDM-1 on 120kb	2	NDM-1, TEM-1, CTX-M-15	>16	>16	>32	>32	4	>32	>32	>32	>64	>8	>128	n.t.	32	2 (I)	>32	>32	>8	>64
690-17-23	AA	2017-06-20	2017-06-20	2017-07-04	I	rectal	infection	yes			K. pneumoniae	K4a	ST307		y	KPC-2, SHV-28, TEM-1B, CTX-M-15, OXA-1	IncFII(K), IncFIB(pQil), IncFIB(K)	50, 95, 240	n.t.	n.t.	n.t.	>16	>16	>32	16	>8	4	>32	8	>64	>8	>128	0.25	≤ 16	2 (I)	>32	>32	>8	>64
22-17	W	2016-11-18	2016-11-18	2016-11-25	I	rectal	colonization	yes			K. pneumoniae	K4	ST307	y		KPC-2, SHV-28, TEM-1B, CTX-M-15, OXA-1	IncFII(K), IncFIB(pQil), IncFIB(K)	90, 240	n.t.	n.t.	n.t.	>16	>16	>32	32	>8	4	>32	>32	>64	>8	>128	0.25	≤ 16	>4	>32	>32	>8	>64
24-17	X	2016-11-22	2016-11-22	2016-12-13	I	rectal	colonization	yes			K. pneumoniae	K4a	ST307	y		KPC-2, SHV-28, TEM-1B, CTX-M-15, OXA-1	IncFII(K), IncFIB(pQil), IncFIB(K)	95, 240	n.t.	n.t.	n.t.	>16	>16	>32	16	>8	4	>32	8	>64	>8	>128	n.t.	n.t.	n.t.	n.t.	n.t.	n.t.	n.t.
26-17	Y	2016-12-02	2016-12-02	2016-12-15	I	rectal	colonization	yes			K. pneumoniae	K4a	ST307	y		KPC-2, SHV-28, TEM-1B, CTX-M-15, OXA-1	IncFII(K), IncFIB(pQil), IncFIB(K)	95, 240	n.t.	n.t.	n.t.	>16	>16	>32	16	>8	8	>32	8	>64	>8	>128	n.t.	n.t.	n.t.	n.t.	n.t.	n.t.	n.t.
211-17	AD	2017-01-04	2017-01-04	2017-01-11	I	rectal	colonization	yes			K. pneumoniae	K4	ST307	y		KPC-2, SHV-28, TEM-1B, CTX-M-15, OXA-1	IncFII(K), IncFIB(pQil), IncFIB(K)	n.t.	n.t.	n.t.	n.t.	>16	>16	32	16	>8	4	>32	8	>64	>8	>128	n.t.	n.t.	n.t.	n.t.	n.t.	n.t.	n.t.
213-17	AE	2017-02-10	2017-02-08	2017-02-13	I	rectal	colonization	yes			K. pneumoniae	K4b	ST307	y		KPC-2, SHV-28, TEM-1B, CTX-M-15, OXA-1	IncFII(K), IncFIB(pQil), IncFIB(K), IncFIB(Mar)	n.t.	n.t.	n.t.	n.t.	>16	>16	32	16	>8	4	>32	8	>64	>8	>128	0.25	≤ 16	2 (I)	>32	2 (I)	>8	>64
689-17	AA	2017-06-20	2017-06-20	2017-07-04	I	rectal	infection	yes			K. pneumoniae	K4a	ST307	y		KPC-2, SHV-28, TEM-1B, CTX-M-15, OXA-1	IncFII(K), IncFIB(pQil), IncFIB(K)	50, 95, 240	n.t.	n.t.	KPC-2 (95kb)	>16	>16	>32	16	>8	4	>32	8	>64	>8	>128	n.t.	n.t.	n.t.	n.t.	n.t.	n.t.	n.t.
691-17	AF	2017-07-26	2017-07-24	2017-08-02	I	rectal	colonization	yes			K. pneumoniae	K4	ST307	y		KPC-2, SHV-28, TEM-1B, CTX-M-15, OXA-1	IncFII(K), IncFIB(pQil), IncFIB(K)	95, 240	n.t.	n.t.	KPC-2 (95kb)	>16	>16	>32	>32	>8	8	>32	>32	>64	>8	>128	n.t.	n.t.	n.t.	n.t.	n.t.	n.t.	n.t.
693-17	AG	2017-08-07	2017-08-03	2017-08-21	I	rectal	colonization	yes			K. pneumoniae	K4	ST307	y		KPC-2, SHV-28, TEM-1B, CTX-M-15, OXA-1	IncFII(K), IncFIB(pQil), IncFIB(K)	95, 240	n.t.	n.t.	KPC-2 (95kb)	>16	>16	>32	32	>8	4	>32	>32	>64	>8	>128	n.t.	n.t.	n.t.	n.t.	n.t.	n.t.	n.t.
694-17	AH	2017-08-10	2017-08-04	2017-08-24	I	rectal	colonization	yes			K. pneumoniae	K4	ST307	y		KPC-2, SHV-28, TEM-1B, CTX-M-15, OXA-1	IncFII(K), IncFIB(pQil), IncFIB(K)	95, 220, 240	n.t.	n.t.	KPC-2 (95kb)	>16	>16	>32	16	>8	4	>32	16	>64	>8	>128	n.t.	n.t.	n.t.	n.t.	n.t.	n.t.	n.t.
697-17	es1	2017-10-04	-	-	I	rinse water	-	yes			K. pneumoniae	K4	ST307	y		KPC-2, SHV-28, TEM-1B, CTX-M-15, OXA-1	IncFII(K), IncFIB(pQil), IncFIB(K)	95, 220, 240	n.t.	n.t.	KPC-2, CTX-M-15	>16	>16	>32	32	>8	8	>32	8	>64	>8	>128	0.5	≤ 16	1	>32	4 (I)	>8	>64
1087-16	V	2016-10-04	2016-09-27	2016-10-05	I	rectal	colonization	yes			K. pneumoniae	K3	ST37	y		KPC-2, SHV-11	IncFII(K), IncFIB(pQil), IncFIB(K), IncHI1B	90, 180	n.t.	n.t.	n.t.	>16	>16	>32	>32	≤ 0,5	≤ 2	>32	>32	>64	>8	>128	n.t.	n.t.	n.t.	n.t.	n.t.	n.t.	n.t.
28-17	Z	2016-12-12	2016-12-09	2016-12-16	VII(VI/VIII)4	rectal	colonization	yes			K. pneumoniae	K3	ST37	y		KPC-2, SHV-11	IncFII(K), IncFIB(pQil), IncFIB(K), IncHI1B	90	n.t.	n.t.	n.t.	>16	>16	32	32	≤ 0,5	≤ 2	>32	>32	>64	>8	>128	0.25	128	>4	>32	8	>8	>64
685-17	G	2017-02-19	2017-02-19	2017-02-21	I	rectal	infection	yes			K. pneumoniae	K3	ST37	y		KPC-2, SHV-11	IncFII(K), IncFIB(pQil), IncFIB(K), IncHI1B	n.t.	n.t.	n.t.	negative	>16	>16	>32	>32	≤ 0,5	≤ 2	>32	>32	>64	>8	>128	n.t.	n.t.	n.t.	n.t.	n.t.	n.t.	n.t.
686-17	AI	2017-03-06	2017-03-03	2017-03-07	VI	intraabdominal	colonization	yes			K. pneumoniae	K3	ST37	y		KPC-2, SHV-11	IncFII(K), IncFIB(pQil), IncFIB(K), IncHI1B	n.t.	n.t.	n.t.	negative	>16	>16	32	32	≤ 0,5	≤ 2	>32	>32	>64	>8	>128	n.t.	n.t.	n.t.	n.t.	n.t.	n.t.	n.t.
1080-16	R	2016-09-01	2016-08-23	2016-09-03	I	rectal	colonization	yes	in preparation		K. pneumoniae	K2	ST39	y	y	NDM-1, KPC-2, SHV-1, CMY-4	IncFII(K), IncFIB(pQil), IncFIB(K), IncA/C2	95, 145, 210, 300	NDM-1 on 145kb (IncA/C2)	4	NDM-1, CMY-4	>16	>16	>32	>32	>8	>32	>32	>32	>64	>8	>128	0.25	128	>4	>32	>32	>8	>64
1081-16	T	2016-09-29	2016-09-25	2016-09-29	I	rectal	colonization	yes			K. pneumoniae	K2	ST39	y	y	NDM-1, KPC-2, SHV-1, CMY-4	IncFII(K), IncFIB(pQil), IncFIB(K), IncA/C2	95, 145, 210, 300	NDM-1 on 145kb	3	NDM-1, CMY-4	>16	>16	>32	>32	>8	>32	>32	>32	>64	>8	>128	n.t.	n.t.	n.t.	n.t.	n.t.	n.t.	n.t.
1083-16	S	2016-09-20	2016-09-19	2016-09-21	VI	intraabdominal	colonization	yes			K. pneumoniae	K2	ST39	y	y	NDM-1, KPC-2, SHV-1, CMY-4	IncFII(K), IncFIB(pQil), IncFIB(K), IncA/C2	95, 145, 210, 300	NDM-1 on 145kb	4	NDM-1, CMY-4	>16	>16	>32	>32	>8	>32	>32	>32	>64	>8	>128	n.t.	n.t.	n.t.	n.t.	n.t.	n.t.	n.t.
1086-16	U	2016-10-04	2016-09-26	2016-10-13	I	rectal	colonization	yes			K. pneumoniae	K2a	ST39	y	y	NDM-1, KPC-2, SHV-1, CMY-4	IncFII(K), IncFIB(pQil), IncFIB(K), IncA/C2	95, 145, 155, 165, 320	n.t.	3	n.t.	>16	>16	>32	>32	>8	>32	>32	>32	>64	>8	>128	n.t.	n.t.	n.t.	n.t.	n.t.	n.t.	n.t.
210-17	AJ	2017-01-06	2017-01-05	2017-01-07	I	urine	colonization	yes			K. pneumoniae	K2b	ST39	y	y	NDM-1, KPC-2, SHV-1, CMY-4	IncFII(K), IncFIB(pQil), IncA/C2	95, 145, 300	NDM-1 on 145kb	3	NDM-1, CMY-4	>16	>16	>32	>32	>8	>32	>32	32	>64	>8	>128	n.t.	n.t.	n.t.	n.t.	n.t.	n.t.	n.t.
692-17	AK	2017-07-31	2017-07-11	2017-08-04	I	rectal	infection	yes			K. pneumoniae	K2b	ST39	y	y	NDM-1, KPC-2, SHV-1, CMY-4	IncFII(K), IncFIB(pQil), IncA/C2	95, 145, 210, 300	NDM-1 on 145kb	3	NDM-1, CMY-4	>16	>16	>32	>32	>8	>32	>32	>32	>64	>8	>128	n.t.	n.t.	n.t.	n.t.	n.t.	n.t.	n.t.
696-17	AL	2017-08-28	2017-08-22	2017-09-08	I	rectal	colonization	yes			K. pneumoniae	K2b	ST39	y	y	NDM-1, KPC-2, SHV-1, CMY-4	IncFII(K), IncFIB(pQil), IncA/C2	95, 145, 155, 300	NDM-1 on 145kb	3	NDM-1, CMY-4	>16	>16	>32	>32	>8	>32	>32	32	>64	>8	>128	0.5	128	>4	>32	>32	>8	>64
27-16	E	2015-12-15	2015-10-31	2015-12-30	I	rectal	colonization	yes			M. morganii	M1	none		y	NDM-1	IncN	40, 90	NDM-1 on 40kb (IncN)	6	negative	>16	>16	>32	>32	2	8	>32	>32	16	>8	>128	>32	>128	>4	≤ 1	8	>8	>64
28-16	G	2015-12-28	2015-11-29	2015-12-30	I	rectal	colonization	yes	in preparation		M. morganii	M1	none		y	NDM-1, CTX-M-1	IncN	40, 95	NDM-1 on 40kb (IncN)	6	negative	>16	>16	>32	>32	>8	8	>32	>32	16	>8	>128	>32	>128	>4	8	32	>8	64
599-16	G	2016-03-14	2015-11-29	2015-12-30	I	rectal	colonization	yes			M. morganii	M1a	none		y	NDM-1	IncN	40	NDM-1 on 40kb (IncN)	6	negative	>16	>16	>32	>32	2	4	>32	>32	16	>8	>128	>32	>128	>4	≤ 1	32	>8	>64
21-16	B2	2015-07-03	2015-07-03	2015-07-20	IV	catheter	colonization	yes			P. stuartii	P1	none		y	NDM-1, OXA-10, CMY-4	IncA/C2	165	n.t.	1	negative	>16	>16	>32	>32	>8	>32	>32	>32	>64	>8	>128	>32	≤ 16	2 (I)	≤ 1	8	>8	>64
1 environmental sample
2 patient with travel history
3 isolates extracted from mixed culture 690-17 (K. pneumoniae 690-17-2 (ST307) and E. coli 690-17-1 (ST6332)). Isolates 690-17-2 K. pneumoniae and 689-17 K. pneumoniae were from the same patient and showed identical allelic profiles (cgLST). Hence, isolate 690-17-2 was excluded from further analysis.
4 numbers in brackets indicate short stays
5 automated susceptibility testing and interpretation according EUCAST v9.0 (VITEK 2 AST N248, Biomerieux, Nüertingen, Germany) for selected isolates (representatives of the different STs)
aMLST clonal lineage (sequence type - ST) as predicted from Ridom SeqSphere+
bβ-lactamase content as predicted from ResFinder 3.2 (Center for Genomic Epidemiology (CGE)); at first screening by PCR for bla genes encoding NDM, KPC, TEM, SHV, CTX-M-Group 1+9, CMY and OXA-1/2/9/10 was performed
creplicon content as predicted from PlasmidFinder 2.0 (CGE); at first PCR screening for replicons by PCR-bades replicon typing (PBRT) was performed
d Broth microdilution (EUCAST v9.0); grey shaded boxes indicate non-susceptibility to corresponding antibiotics; AMP, ampicillin; CTX, cefotaxime; CAZ, ceftazidime; FOX, cefoxitin; GEN, gentamicin; AMK, amikacin; CMP, Chloramphenicol; NAL, nalidixic acid; CIP, ciprofloxacin; MPM, meropenem; SXT, trimethoprim-sulphamethoxazole; CST, colistin; FOS, fosfomycin; TGC, tigecycline; ATM, aztreonam; CEF,…
e Southern hybridization with blaNDM-1 probe and for selcted isolates with probes for IncA/C, IncR and IncN
f transposon type carrying blaNDM-1 according definition in Figure 4
g broth mate conjugation using recipient E. coli J53 Azir and selection with sodium azide and ampicillin; transferred beta-lactamases are named
n.t., not tested
n.h., no hybridisation signal with blaNDM probe although plasmids were visible
